# Supplementary material for: “Well, I Signed Up to Be a Soldier; I Have Been Trained and Equipped Well”: Exploring Healthcare Workers’ Experiences during COVID-19 Organizational Changes in Singapore, from the First Wave to the Path towards Endemicity
Source: Int J Environ Res Public Health. 2022 Feb 21;19(4):2477. doi: 10.3390/ijerph19042477 (PMC8878310; doi:10.3390/ijerph19042477)
Supplement: Supplementary file 1 [file ijerph-19-02477-s001.zip]

Archive with 1 entries (1 files):
- ijerph-1540024-supplementary.pdf
